# Supplementary material for: Economic evaluations of psychological treatments for common mental disorders in low- and middle-income countries: protocol for a systematic review
Source: Glob Health Action. 2021 Sep 12;14(1):1972561. doi: 10.1080/16549716.2021.1972561 (PMC8439217; doi:10.1080/16549716.2021.1972561)
Supplement: Supplemental Material [file ZGHA_A_1972561_SM7103.zip]

Archive with 3 entries (2 files):
- Supplementary/
- Supplementary/ADDITIONAL FILE 1_SearchMEDLINE_REVISION-FINAL_06072021.docx
- Supplementary/ADDITIONAL FILE 2_PRISMA_P 2015_REVISION2-FINAL_13082021.docx
